# Supplementary material for: Comprehensive Combined Proteomics and Genomics Analysis Identifies Prognostic Related Transcription Factors in Breast Cancer and Explores the Role of DMAP1 in Breast Cancer
Source: J Pers Med. 2021 Oct 23;11(11):1068. doi: 10.3390/jpm11111068 (PMC8625386; doi:10.3390/jpm11111068)
Supplement: Supplementary file 1 [file jpm-11-01068-s001.zip]

Archive with 1 entries (1 files):
- jpm-1407661-supplementary.xlsx
