# Supplementary material for: Comprehensive Combined Proteomics and Genomics Analysis Identifies Prognostic Related Transcription Factors in Breast Cancer and Explores the Role of DMAP1 in Breast Cancer
Source: J Pers Med. 2021 Oct 23;11(11):1068. doi: 10.3390/jpm11111068 (PMC8625386; doi:10.3390/jpm11111068)
Supplement: Supplementary file 1 [file jpm-11-01068-s001.zip › jpm-1407661-supplementary.xlsx]

## Sheet: Sheet1
Table S1: The construction of the TFs-ATAC-SF-AS regulatory network.
TFs	regulation	TFs related core-genes		core-genes	core-gene related AS-events	prognosis of AS event		SFs	regulatory relationships	AS-events
BRD4	Positive	ABCC1		ACTN1	ACTN1|28118|ES	risk factor		MATR3	negative	APP|60281|AP
BRD4	Positive	ABHD8		AGTRAP	AGTRAP|667|ES	risk factor		CDK10	negative	CD74|152981|ES
BRD4	Ngative	ACTN4		ANO6	ANO6|21304|ES	risk factor		CLASRP	negative	CD74|152981|ES
BRD4	Ngative	ADAMTSL3		ANXA2	ANXA2|30950|ES	risk factor		U2AF1L4	negative	CD74|152981|ES
BRD4	Positive	ADGRE2		APOL3	APOL3|61991|RI	risk factor		TRIR	negative	CD74|152981|ES
BRD4	Positive	ADGRL1		ARHGAP12	ARHGAP12|11155|ES	risk factor		AQR	negative	SP100|57896|AT
BRD4	Positive	ADGRL1-AS1		ASXL1	ASXL1|58950|AP	risk factor		TNPO1	negative	SP100|57896|AT
BRD4	Positive	ADIPOR2		ATG13	ATG13|15587|ES	risk factor		DDX3X	negative	TUBGCP2|13527|AP
BRD4	Positive	ADPRH		ATG16L1	ATG16L1|58039|ES	risk factor		DDX46	negative	TUBGCP2|13527|AP
BRD4	Positive	AGAP1		ATRNL1	ATRNL1|13219|AT	risk factor		TNPO1	negative	TUBGCP2|13527|AP
BRD4	Ngative	AHNAK		BIN2	BIN2|21837|AP	risk factor		CCDC12	negative	TUBGCP2|13529|AP
BRD4	Positive	AKAP8		CAMKK2	CAMKK2|24853|ES	risk factor		LSM7	negative	TUBGCP2|13529|AP
BRD4	Positive	AKAP8L		CCSER2	CCSER2|12405|AP	risk factor		SNRPA	negative	TUBGCP2|13529|AP
BRD4	Ngative	AKTIP		CEACAM8	CEACAM8|50174|AT	risk factor		UBL5	negative	TUBGCP2|13529|AP
BRD4	Positive	ANO8		CXCR4	CXCR4|55454|AP	risk factor		TRIR	negative	TUBGCP2|13529|AP
BRD4	Positive	AP1M1		CXorf38	CXorf38|88845|ES	risk factor		CCDC12	negative	VPS54|53762|AP
BRD4	Positive	APOBEC3A		DERA	DERA|20596|ES	risk factor		LUC7L	negative	VPS54|53762|AP
BRD4	Positive	APOC2		DNAJB6	DNAJB6|82510|AT	risk factor		CCDC12	postive	SP100|57896|AT
BRD4	Positive	ARHGAP12		DYNLRB2	DYNLRB2|37689|AP	risk factor		TRIR	postive	SP100|57896|AT
BRD4	Positive	ARHGEF18		EPB41L1	EPB41L1|59268|AP	risk factor		CLK1	postive	SRRM1|1133|ES
BRD4	Positive	ASF1B		GAPVD1	GAPVD1|87572|ES	risk factor		CCDC12	postive	TUBGCP2|13527|AP
BRD4	Positive	BABAM1		IKBKB	IKBKB|83600|ES	risk factor		FAM50A	postive	TUBGCP2|13527|AP
BRD4	Ngative	BCAS4		ING4	ING4|19909|AA	risk factor		ISY1	postive	TUBGCP2|13527|AP
BRD4	Positive	BCL11B		ING4	ING4|19918|ES	risk factor		LSM7	postive	TUBGCP2|13527|AP
BRD4	Ngative	BCL2L1		LAMB3	LAMB3|9672|AP	risk factor		PQBP1	postive	TUBGCP2|13527|AP
BRD4	Positive	BRME1		LITAF	LITAF|34014|AP	risk factor		SNRPA	postive	TUBGCP2|13527|AP
BRD4	Ngative	BTBD7		MAP2K7	MAP2K7|47194|ES	risk factor		SNRPD2	postive	TUBGCP2|13527|AP
BRD4	Positive	C19orf44		MB	MB|119093|ES	risk factor		UBL5	postive	TUBGCP2|13527|AP
BRD4	Positive	C19orf53		NCOR2	NCOR2|25146|AA	risk factor		TRIR	postive	TUBGCP2|13527|AP
BRD4	Ngative	C20orf27		NFIB	NFIB|85879|AP	risk factor		DDX3X	postive	TUBGCP2|13529|AP
BRD4	Positive	CACNA1A		NPC1	NPC1|44837|ES	risk factor		CCDC12	postive	VPS54|53761|AP
BRD4	Positive	CALR3		NWD1	NWD1|48207|AD	risk factor		LUC7L	postive	VPS54|53761|AP
BRD4	Ngative	CAP1		PARVG	PARVG|62614|AT	risk factor		TRIR	postive	VPS54|53761|AP
BRD4	Ngative	CASZ1		PRRX1	PRRX1|8970|ES	risk factor
BRD4	Positive	CC2D1A		PTPN12	PTPN12|80201|ES	risk factor
BRD4	Positive	CCDC124		PTPRU	PTPRU|1427|AA	risk factor
BRD4	Positive	CCDC77		RALGDS	RALGDS|88016|AP	risk factor
BRD4	Positive	CCDC80		RANBP3	RANBP3|46962|AD	risk factor
BRD4	Ngative	CDK10		RANBP3	RANBP3|46995|ES	risk factor
BRD4	Ngative	CEBPB-AS1		RANBP3	RANBP3|47004|ES	risk factor
BRD4	Positive	CELF1		RPS14	RPS14|74091|AD	risk factor
BRD4	Positive	CELF2-AS1		RPS6KA1	RPS6KA1|1281|AP	risk factor
BRD4	Ngative	CEP72		RUNX1	RUNX1|60503|AT	risk factor
BRD4	Positive	CHERP		SAA2	SAA2|14579|AT	risk factor
BRD4	Positive	CHI3L1		SAMD9L	SAMD9L|80449|RI	risk factor
BRD4	Positive	CILP2		SHC1	SHC1|7856|AA	risk factor
BRD4	Ngative	CLMN		SMIM7	SMIM7|48183|AT	risk factor
BRD4	Positive	COX20		SMIM7	SMIM7|48187|RI	risk factor
BRD4	Ngative	COX4I2		SP100	SP100|57896|AT	risk factor
BRD4	Ngative	CPT1B		SP140L	SP140L|57885|AP	risk factor
BRD4	Ngative	CRNDE		SP140L	SP140L|57889|RI	risk factor
BRD4	Positive	CXCR4		SRRM1	SRRM1|1133|ES	risk factor
BRD4	Positive	CYP4F3		SSBP2	SSBP2|72674|ES	risk factor
BRD4	Positive	CYP4F8		SULT1A1	SULT1A1|35821|ES	risk factor
BRD4	Ngative	DAAM1		SYBU	SYBU|84909|AP	risk factor
BRD4	Positive	DAPK1-IT1		TCF7	TCF7|73350|ES	risk factor
BRD4	Positive	DCAF15		TJP3	TJP3|46725|AP	risk factor
BRD4	Positive	DCN		TMEM161B	TMEM161B|72735|RI	risk factor
BRD4	Positive	DDA1		TMEM63B	TMEM63B|76352|AP	risk factor
BRD4	Positive	DDX39A		TRIM62	TRIM62|1665|AP	risk factor
BRD4	Ngative	DGLUCY		TRIO	TRIO|71582|AP	risk factor
BRD4	Positive	DISC2		TUBGCP2	TUBGCP2|13527|AP	risk factor
BRD4	Positive	DNAJB1		UBE2G1	UBE2G1|38532|ES	risk factor
BRD4	Ngative	DNAJB6		VPS54	VPS54|53761|AP	risk factor
BRD4	Ngative	DYNLRB2		WDPCP	WDPCP|53726|AP	risk factor
BRD4	Positive	DYSF		WEE1	WEE1|14327|AP	risk factor
BRD4	Positive	EGFR-AS1		WWOX	WWOX|37672|AT	risk factor
BRD4	Positive	ENAH		WWOX	WWOX|37677|ES	risk factor
BRD4	Ngative	EPAS1		APOL1	APOL1|62023|ES	favorable factor
BRD4	Positive	EPHB1		APP	APP|60281|AP	favorable factor
BRD4	Positive	EPHB3		APPL2	APPL2|24126|AP	favorable factor
BRD4	Positive	EPHX3		ARHGAP26	ARHGAP26|73876|AD	favorable factor
BRD4	Positive	EPS15L1		ASXL1	ASXL1|58949|AP	favorable factor
BRD4	Positive	ERICH6B		ATRNL1	ATRNL1|13220|AT	favorable factor
BRD4	Positive	ETV3L		CCSER2	CCSER2|12406|AP	favorable factor
BRD4	Positive	EXO1		CD300LG	CD300LG|41726|AT	favorable factor
BRD4	Ngative	EXOC4		CD44	CD44|15059|ES	favorable factor
BRD4	Ngative	EXOC6B		CD44	CD44|15270|ES	favorable factor
BRD4	Positive	F2RL3		CD44	CD44|15276|ES	favorable factor
BRD4	Positive	FAM177B		CD74	CD74|152981|ES	favorable factor
BRD4	Positive	FBN2		CD74	CD74|74077|ES	favorable factor
BRD4	Positive	FLT1		CEACAM8	CEACAM8|50173|AT	favorable factor
BRD4	Ngative	FOXN2		CEP192	CEP192|44733|ES	favorable factor
BRD4	Ngative	FSIP2		CITED2	CITED2|77960|AP	favorable factor
BRD4	Positive	FURIN		COPS7A	COPS7A|19944|ES	favorable factor
BRD4	Ngative	GADD45B		COPS7A	COPS7A|19946|ES	favorable factor
BRD4	Positive	GALNT18		COPS7A	COPS7A|19947|ES	favorable factor
BRD4	Positive	GATAD2A		CXCR4	CXCR4|55453|AP	favorable factor
BRD4	Positive	GIPC1		DDX58	DDX58|86058|AP	favorable factor
BRD4	Positive	GJB3		DNAJB6	DNAJB6|82508|AT	favorable factor
BRD4	Positive	GPR137B		DYNLRB2	DYNLRB2|37688|AP	favorable factor
BRD4	Positive	GPRC5B		DYSF	DYSF|53934|AP	favorable factor
BRD4	Ngative	GSE1		EPB41L1	EPB41L1|59264|AP	favorable factor
BRD4	Ngative	GTF2IRD1		HAUS8	HAUS8|48227|ES	favorable factor
BRD4	Positive	GTPBP3		HEXB	HEXB|72498|AP	favorable factor
BRD4	Positive	HAUS8		HLTF	HLTF|67210|RI	favorable factor
BRD4	Positive	HES1		HMGB2	HMGB2|71176|AD	favorable factor
BRD4	Positive	HLTF		HOOK2	HOOK2|47866|ES	favorable factor
BRD4	Ngative	HOOK1		IKBKB	IKBKB|83594|AA	favorable factor
BRD4	Positive	HOOK2		LAMB3	LAMB3|9671|AP	favorable factor
BRD4	Positive	IER2		MTA1	MTA1|29643|ES	favorable factor
BRD4	Positive	IER5		MYO9B	MYO9B|48232|ES	favorable factor
BRD4	Positive	IFITM4P		NFIB	NFIB|85881|AP	favorable factor
BRD4	Positive	IFT80		PARVG	PARVG|62613|AT	favorable factor
BRD4	Positive	IL20RB		PPFIBP2	PPFIBP2|14201|AP	favorable factor
BRD4	Positive	IL27RA		PRKACA	PRKACA|47955|AP	favorable factor
BRD4	Positive	ILVBL		RALGDS	RALGDS|88015|AP	favorable factor
BRD4	Positive	INHBB		RB1CC1	RB1CC1|83823|AD	favorable factor
BRD4	Positive	INTS3		RUNX1	RUNX1|60505|AT	favorable factor
BRD4	Positive	ITPKB-IT1		SLC3A2	SLC3A2|16462|AP	favorable factor
BRD4	Positive	KCNK5		SMARCA1	SMARCA1|90044|AA	favorable factor
BRD4	Ngative	KIAA1549		SMIM7	SMIM7|48185|AT	favorable factor
BRD4	Positive	KLF2		SP100	SP100|57897|AT	favorable factor
BRD4	Positive	KLF9		SP140L	SP140L|57884|AP	favorable factor
BRD4	Ngative	KRT8		SYBU	SYBU|84904|AP	favorable factor
BRD4	Positive	KSR1		TJP3	TJP3|46727|AP	favorable factor
BRD4	Positive	LAMB3		TMEM101	TMEM101|41753|AT	favorable factor
BRD4	Positive	LBR		TMEM129	TMEM129|68504|ES	favorable factor
BRD4	Ngative	LDLRAP1		TMEM63B	TMEM63B|76351|AP	favorable factor
BRD4	Positive	LEFTY1		TRIM62	TRIM62|1666|AP	favorable factor
BRD4	Positive	LHX2		TRIO	TRIO|71583|AP	favorable factor
BRD4	Positive	LINC00396		TUBGCP2	TUBGCP2|13529|AP	favorable factor
BRD4	Positive	LINC00528		USHBP1	USHBP1|48246|AA	favorable factor
BRD4	Ngative	LINC00570		VPS54	VPS54|53762|AP	favorable factor
BRD4	Positive	LINC00583		WEE1	WEE1|14328|AP	favorable factor
BRD4	Positive	LINC00676		ZMYND8	ZMYND8|59722|ES	favorable factor
BRD4	Positive	LINC00858		ZNF532	ZNF532|45680|AP	favorable factor
BRD4	Ngative	LINC00863
BRD4	Ngative	LINC00963
BRD4	Positive	LINC01010
BRD4	Positive	LINC01013
BRD4	Ngative	LINC01091
BRD4	Positive	LINC01139
BRD4	Positive	LINC01210
BRD4	Positive	LINC01341
BRD4	Positive	LINC01460
BRD4	Ngative	LINC01581
BRD4	Positive	LINC01655
BRD4	Positive	LINC01693
BRD4	Positive	LINC01698
BRD4	Positive	LINC01841
BRD4	Positive	LINC01842
BRD4	Positive	LINC01983
BRD4	Positive	LINC02012
BRD4	Ngative	LINC02139
BRD4	Ngative	LINC02292
BRD4	Positive	LINC02881
BRD4	Ngative	LOC101927636
BRD4	Ngative	LOC102724163
BRD4	Positive	LOC105373159
BRD4	Positive	LOC400499
BRD4	Ngative	LRP2
BRD4	Ngative	LRRFIP1
BRD4	Positive	LYL1
BRD4	Ngative	MAML3
BRD4	Positive	MAP1LC3C
BRD4	Positive	MAP2K7
BRD4	Ngative	MAPK1
BRD4	Ngative	MAPK6
BRD4	Positive	MAU2
BRD4	Positive	MB
BRD4	Ngative	MBTPS1
BRD4	Positive	MED12L
BRD4	Positive	MED26
BRD4	Positive	MFSD2A
BRD4	Positive	MIR1470
BRD4	Positive	MIR23AHG
BRD4	Ngative	MIR3660
BRD4	Positive	MIR3934
BRD4	Positive	MIR455
BRD4	Ngative	MIR5093
BRD4	Positive	MIR548AJ1
BRD4	Positive	MIR5689
BRD4	Positive	MIR640
BRD4	Positive	MIR9-1HG
BRD4	Ngative	MPHOSPH6
BRD4	Positive	MRI1
BRD4	Positive	MYO9B
BRD4	Positive	NACC1
BRD4	Positive	NANOS3
BRD4	Positive	NDUFA13
BRD4	Positive	NDUFB7
BRD4	Positive	NEBL
BRD4	Positive	NFIX
BRD4	Positive	NOTCH3
BRD4	Positive	NWD1
BRD4	Positive	OCEL1
BRD4	Positive	OPN3
BRD4	Positive	OR7A17
BRD4	Positive	OSBPL11
BRD4	Positive	OTOL1
BRD4	Positive	PALM3
BRD4	Positive	PARP1
BRD4	Positive	PARVG
BRD4	Positive	PBX4
BRD4	Ngative	PCAT29
BRD4	Positive	PCOLCE2
BRD4	Positive	PDGFRL
BRD4	Ngative	PEMT
BRD4	Positive	PKN1
BRD4	Positive	PLD1
BRD4	Positive	PLSCR2
BRD4	Positive	PODNL1
BRD4	Positive	PP2672
BRD4	Ngative	PPP2R5E
BRD4	Positive	PRELP
BRD4	Positive	PRKACA
BRD4	Positive	PRR5L
BRD4	Positive	PRRX1
BRD4	Positive	PRUNE2
BRD4	Positive	PTGER1
BRD4	Ngative	PYGB
BRD4	Ngative	RAB26
BRD4	Positive	RAB29
BRD4	Ngative	RAD51B
BRD4	Ngative	RAPGEF5
BRD4	Positive	RASAL3
BRD4	Positive	RFX1
BRD4	Positive	RGMA
BRD4	Positive	RILPL1
BRD4	Positive	RNA5S1
BRD4	Positive	RTF2
BRD4	Positive	RTN4
BRD4	Ngative	SBNO2
BRD4	Positive	SEMA5B
BRD4	Positive	SH3PXD2A
BRD4	Ngative	SHB
BRD4	Ngative	SIDT2
BRD4	Positive	SIN3B
BRD4	Positive	SIPA1L2
BRD4	Positive	SLC22A16
BRD4	Positive	SLC26A9
BRD4	Positive	SLC35E1
BRD4	Positive	SLC35F3
BRD4	Positive	SMARCA4
BRD4	Positive	SMG1P2
BRD4	Positive	SMIM7
BRD4	Ngative	SMS
BRD4	Positive	SMYD3
BRD4	Ngative	SNAP29
BRD4	Positive	SNAP47
BRD4	Ngative	SPIRE2
BRD4	Ngative	SRARP
BRD4	Positive	SRP9
BRD4	Positive	SRPRB
BRD4	Ngative	SRRM1
BRD4	Positive	SRSF3
BRD4	Positive	SSBP3
BRD4	Positive	STX10
BRD4	Positive	SUGP1
BRD4	Positive	SUSD4
BRD4	Ngative	SYBU
BRD4	Positive	SYDE1
BRD4	Positive	TAB1
BRD4	Positive	TAF1L
BRD4	Positive	TCF20
BRD4	Positive	TECR
BRD4	Ngative	THRB
BRD4	Positive	TLR5
BRD4	Positive	TLR7
BRD4	Positive	TMEM38A
BRD4	Ngative	TMEM87A
BRD4	Positive	TOMM20
BRD4	Positive	TPRA1
BRD4	Positive	TRIM17
BRD4	Positive	TRIM59-IFT80
BRD4	Positive	TSSK6
BRD4	Ngative	TTLL5
BRD4	Positive	UBAC2
BRD4	Positive	USE1
BRD4	Positive	USHBP1
BRD4	Ngative	USP10
BRD4	Positive	USP7
BRD4	Positive	WARS1
BRD4	Positive	WIZ
BRD4	Positive	WNT5B
BRD4	Positive	WNT9A
BRD4	Ngative	WWOX
BRD4	Positive	WWTR1
BRD4	Ngative	XBP1
BRD4	Positive	XXYLT1
BRD4	Positive	YJEFN3
BRD4	Positive	YJU2B
BRD4	Positive	ZBBX
BRD4	Ngative	ZMYND8
BRD4	Positive	ZNF333
BRD4	Positive	ZNF396
BRD4	Positive	ZNF688
BRD4	Positive	ZSWIM4
CD74	Positive	ACSL5
CD74	Positive	AGPAT3
CD74	Positive	AGTRAP
CD74	Positive	AMZ2P1
CD74	Positive	APOL1
CD74	Positive	APOL3
CD74	Positive	ARHGAP26-AS1
CD74	Positive	ATG16L1
CD74	Positive	BCL3
CD74	Positive	BIRC3
CD74	Positive	BISPR
CD74	Ngative	BPNT2
CD74	Positive	C2CD2
CD74	Positive	CCDC97
CD74	Positive	CEP192
CD74	Positive	CIITA
CD74	Positive	CUL3
CD74	Positive	CXorf38
CD74	Positive	DEXI
CD74	Positive	FAM53B-AS1
CD74	Positive	FAM71A
CD74	Positive	FAS
CD74	Positive	GBP1P1
CD74	Positive	GBP2
CD74	Positive	GBP4
CD74	Positive	GBP5
CD74	Positive	HDAC4
CD74	Positive	HLA-DOA
CD74	Positive	HLA-DPA1
CD74	Positive	HLA-DPB1
CD74	Positive	HLA-DRA
CD74	Positive	ICAM1
CD74	Positive	IFIT1
CD74	Positive	IFIT2
CD74	Positive	IFIT3
CD74	Positive	IL10RA
CD74	Positive	IRF1
CD74	Positive	ITGAX
CD74	Positive	LAPTM5
CD74	Positive	LINC00158
CD74	Positive	LINC00484
CD74	Positive	LINC00877
CD74	Positive	LINC01358
CD74	Positive	LINC01619
CD74	Positive	LINC01762
CD74	Positive	LINC02328
CD74	Positive	LOC100132078
CD74	Positive	LOC100419583
CD74	Positive	LOC101929294
CD74	Positive	LOC400499
CD74	Positive	LOC729930
CD74	Positive	LYSMD2
CD74	Positive	MAP3K14
CD74	Positive	MIA3
CD74	Positive	MIR10393
CD74	Positive	MIR4679-2
CD74	Positive	MRPL44
CD74	Positive	MTURN
CD74	Positive	NADK
CD74	Positive	PDCD4
CD74	Positive	PIGR
CD74	Positive	PIP4K2A
CD74	Positive	PTAFR
CD74	Positive	PTMA
CD74	Positive	PTTG1IP2
CD74	Positive	QPRT
CD74	Positive	RAD50
CD74	Positive	RAD51B
CD74	Positive	RALB
CD74	Ngative	RB1CC1
CD74	Positive	RHBDF2
CD74	Ngative	RHOB
CD74	Positive	RNF19B
CD74	Positive	RPS6KA1
CD74	Positive	RPS6KA5
CD74	Positive	SAA2
CD74	Positive	SAG
CD74	Positive	SAMD9
CD74	Positive	SAMD9L
CD74	Positive	SBNO2
CD74	Positive	SOCS1
CD74	Positive	SP100
CD74	Positive	SP110
CD74	Positive	SP140L
CD74	Positive	ST6GAL1
CD74	Positive	SUSD6
CD74	Positive	TMEM140
CD74	Positive	TRIM22
CD74	Positive	TRIM69
CD74	Positive	UBA7
CD74	Positive	UQCRBP1
CD74	Positive	VAV1
CD74	Positive	ZFP36L1
DMAP1	Ngative	VPS37B
KDM6A	Ngative	CAPN1
KDM6A	Ngative	NBPF15
MAFF	Ngative	CHN2
MAFF	Ngative	CYB5A
MAFF	Ngative	LINC00365
MAFF	Positive	SAMD5
MAFF	Positive	TNS3
MAFF	Positive	WNK3
NONO	Ngative	DAGLB
NONO	Positive	LOC105372038
PHB2	Positive	A2M-AS1
PHB2	Positive	ATN1
PHB2	Positive	BCL2L14
PHB2	Positive	C12orf57
PHB2	Positive	C1S
PHB2	Positive	CD9
PHB2	Positive	CLSTN3
PHB2	Positive	COPS7A
PHB2	Positive	DERA
PHB2	Positive	DIP2C
PHB2	Positive	EGR4
PHB2	Positive	EMG1
PHB2	Positive	ERC1
PHB2	Positive	ETV6
PHB2	Positive	EXOC4
PHB2	Positive	FAM83B
PHB2	Positive	FAM86FP
PHB2	Positive	FKBP4
PHB2	Positive	FOXM1
PHB2	Positive	GAPDH
PHB2	Positive	GPRC5D-AS1
PHB2	Positive	ING4
PHB2	Positive	ITFG2-AS1
PHB2	Positive	LINC00612
PHB2	Positive	LINC02367
PHB2	Positive	LOC374443
PHB2	Positive	LPCAT3
PHB2	Positive	MIR141
PHB2	Positive	MIR200CHG
PHB2	Positive	MLF2
PHB2	Positive	PLBD1
PHB2	Positive	PLEKHG6
PHB2	Positive	PSPH
PHB2	Positive	PTPN6
PHB2	Positive	RHNO1
PHB2	Positive	SLC4A5
PHB2	Positive	SUMF2
PHB2	Positive	TAPBPL
PHB2	Positive	TBCK
PHB2	Positive	TMEM52B
PHB2	Positive	TSPAN9
PHB2	Positive	TULP3
PHB2	Positive	USP5
PHB2	Positive	VWF
POLR2B	Positive	PPEF2
RUNX1	Positive	ACTN1
RUNX1	Positive	ANXA2
RUNX1	Ngative	CASP3
RUNX1	Positive	COL4A2-AS1
RUNX1	Positive	CRTAC1
RUNX1	Ngative	CSMD3
RUNX1	Positive	DELEC1
RUNX1	Positive	DLG5
RUNX1	Ngative	E2F1
RUNX1	Positive	ITGB5
RUNX1	Ngative	LINC00649
RUNX1	Positive	LOC100507065
RUNX1	Ngative	LOC101927272
RUNX1	Positive	MIR4464
RUNX1	Ngative	NDUFA10
RUNX1	Ngative	NPIPB2
RUNX1	Positive	OSMR-AS1
RUNX1	Positive	PFKFB3
RUNX1	Positive	PLAAT2
RUNX1	Positive	TAGLN2
RUNX1	Ngative	YWHAZ
RUNX1	Positive	ZBTB7C
SMAD5	Ngative	ABCF1
SMAD5	Positive	ACOX2
SMAD5	Positive	ADAMTS15
SMAD5	Positive	ADAMTS2
SMAD5	Ngative	ADAP1
SMAD5	Ngative	ADCY3
SMAD5	Positive	ADCY5
SMAD5	Ngative	ADCY7
SMAD5	Ngative	AFDN-DT
SMAD5	Positive	AFF4
SMAD5	Positive	AGAP1
SMAD5	Ngative	AGPAT3
SMAD5	Ngative	AK8
SMAD5	Positive	ALDH7A1
SMAD5	Ngative	ALPK3
SMAD5	Ngative	ANKRD27
SMAD5	Positive	ANKRD31
SMAD5	Ngative	ANKRD44-AS1
SMAD5	Positive	ANKRD9
SMAD5	Positive	ANO6
SMAD5	Positive	ANO7
SMAD5	Positive	AP3S1
SMAD5	Ngative	AP5B1
SMAD5	Positive	APPL2
SMAD5	Ngative	AQP1
SMAD5	Positive	ARHGAP26
SMAD5	Positive	ARHGAP29
SMAD5	Ngative	ARHGAP32
SMAD5	Positive	ARHGEF28
SMAD5	Positive	ARHGEF37
SMAD5	Ngative	ARID1B
SMAD5	Ngative	ARMC6
SMAD5	Ngative	ARPC1B
SMAD5	Ngative	ARPC2
SMAD5	Positive	ASAP2
SMAD5	Ngative	ASAP3
SMAD5	Ngative	ASB7
SMAD5	Positive	ASIC1
SMAD5	Positive	ATG13
SMAD5	Ngative	ATP11A
SMAD5	Ngative	ATP6V1C2
SMAD5	Positive	ATXN2
SMAD5	Ngative	AUTS2
SMAD5	Ngative	B3GALT1-AS1
SMAD5	Ngative	BABAM1
SMAD5	Ngative	BAIAP2L1
SMAD5	Positive	BCDIN3D
SMAD5	Ngative	BIN2
SMAD5	Positive	BMERB1
SMAD5	Positive	BTF3
SMAD5	Positive	C14orf28
SMAD5	Positive	C2CD4D
SMAD5	Positive	C5orf15
SMAD5	Positive	C5orf24
SMAD5	Ngative	CA1
SMAD5	Ngative	CALM2
SMAD5	Positive	CAMKK2
SMAD5	Ngative	CAMKMT
SMAD5	Ngative	CASC11
SMAD5	Positive	CATSPER3
SMAD5	Positive	CBR4
SMAD5	Positive	CCDC149
SMAD5	Positive	CD151
SMAD5	Ngative	CD28
SMAD5	Ngative	CD6
SMAD5	Positive	CD63
SMAD5	Positive	CDC42BPB
SMAD5	Positive	CDK7
SMAD5	Positive	CDKL3
SMAD5	Positive	CDKN1A
SMAD5	Positive	CDKN1C
SMAD5	Positive	CDKN2AIPNL
SMAD5	Ngative	CDR2L
SMAD5	Positive	CERT1
SMAD5	Positive	CGRRF1
SMAD5	Positive	CHD1
SMAD5	Ngative	CHRM1
SMAD5	Ngative	CHST14
SMAD5	Positive	CHSY3
SMAD5	Positive	CKB
SMAD5	Ngative	CLDN4
SMAD5	Positive	CLK4
SMAD5	Positive	CNOT6
SMAD5	Ngative	COL27A1
SMAD5	Positive	CORO1C
SMAD5	Positive	CSNK1A1
SMAD5	Positive	CSNK1G3
SMAD5	Positive	CTC-338M12.4
SMAD5	Positive	CTTNBP2NL
SMAD5	Ngative	CUL3
SMAD5	Positive	CXXC5
SMAD5	Positive	DBN1
SMAD5	Ngative	DDX58
SMAD5	Positive	DENND5A
SMAD5	Positive	DENND5B-AS1
SMAD5	Ngative	DHX57
SMAD5	Positive	DMXL1
SMAD5	Positive	DNAH5
SMAD5	Positive	DNAH9
SMAD5	Positive	DUSP1
SMAD5	Positive	ECE1
SMAD5	Positive	EGFLAM
SMAD5	Positive	EGR1
SMAD5	Ngative	EHBP1
SMAD5	Ngative	EIF2AK2
SMAD5	Ngative	EIF3E
SMAD5	Ngative	ELAVL1
SMAD5	Positive	ELL2
SMAD5	Ngative	EML6
SMAD5	Positive	ENDOU
SMAD5	Ngative	EPCAM
SMAD5	Ngative	EPCAM-DT
SMAD5	Positive	ETF1
SMAD5	Positive	EVA1B
SMAD5	Ngative	EXOC4
SMAD5	Positive	FABP6
SMAD5	Ngative	FADS1
SMAD5	Ngative	FADS6
SMAD5	Positive	FAM13B
SMAD5	Positive	FAM172A
SMAD5	Positive	FAM174A
SMAD5	Ngative	FANCI
SMAD5	Positive	FARP2
SMAD5	Positive	FBXL7
SMAD5	Ngative	FBXO27
SMAD5	Ngative	FCGR1A
SMAD5	Positive	FCHO2
SMAD5	Positive	FEM1C
SMAD5	Positive	FER
SMAD5	Positive	FERMT2
SMAD5	Ngative	FIRRE
SMAD5	Ngative	FKBPL
SMAD5	Positive	FNIP1
SMAD5	Positive	FOS
SMAD5	Ngative	FOXC1
SMAD5	Positive	FSTL4
SMAD5	Ngative	FTO
SMAD5	Ngative	FTO-IT1
SMAD5	Ngative	FURIN
SMAD5	Ngative	FUT3
SMAD5	Positive	G3BP1
SMAD5	Ngative	GALK2
SMAD5	Ngative	GATAD2A
SMAD5	Positive	GCNT4
SMAD5	Positive	GDF9
SMAD5	Ngative	GET1
SMAD5	Ngative	GNA12
SMAD5	Positive	GNPDA1
SMAD5	Positive	GOLGA3
SMAD5	Ngative	GRHL2
SMAD5	Ngative	GRM4
SMAD5	Ngative	GTF2B
SMAD5	Ngative	H2AC14
SMAD5	Ngative	H3C7
SMAD5	Ngative	H4C7
SMAD5	Ngative	HCG20
SMAD5	Positive	HDAC3
SMAD5	Positive	HES6
SMAD5	Positive	HEXB
SMAD5	Ngative	HMGA1
SMAD5	Positive	HMGB2
SMAD5	Positive	HMGCR
SMAD5	Positive	HNRNPA0
SMAD5	Ngative	HNRNPU
SMAD5	Ngative	HUWE1
SMAD5	Positive	IKBKB
SMAD5	Positive	INHBB
SMAD5	Ngative	INO80D
SMAD5	Positive	IRF1
SMAD5	Positive	ISOC1
SMAD5	Positive	ITGA5
SMAD5	Ngative	ITPKB-IT1
SMAD5	Positive	JADE2
SMAD5	Ngative	JARID2
SMAD5	Ngative	KAZN
SMAD5	Positive	KCND3
SMAD5	Positive	KCNK15-AS1
SMAD5	Ngative	KLRG2
SMAD5	Positive	KTN1
SMAD5	Ngative	LCAL1
SMAD5	Ngative	LEMD1-AS1
SMAD5	Positive	LHFPL2
SMAD5	Positive	LIFR
SMAD5	Ngative	LINC00673
SMAD5	Ngative	LINC00708
SMAD5	Positive	LINC00963
SMAD5	Ngative	LINC01181
SMAD5	Ngative	LINC01354
SMAD5	Positive	LINC01747
SMAD5	Ngative	LINC02140
SMAD5	Positive	LINC02219
SMAD5	Positive	LINC02685
SMAD5	Ngative	LINC02889
SMAD5	Ngative	LINC02894
SMAD5	Positive	LMNA
SMAD5	Ngative	LMTK2
SMAD5	Ngative	LOC100133286
SMAD5	Ngative	LOC101927082
SMAD5	Ngative	LOC101927272
SMAD5	Ngative	LOC101927787
SMAD5	Positive	LOC101928093
SMAD5	Positive	LOC102546229
SMAD5	Ngative	LOC103344931
SMAD5	Ngative	LOC105369212
SMAD5	Ngative	LOC105369306
SMAD5	Ngative	LRRC8E
SMAD5	Positive	LRRFIP1
SMAD5	Ngative	LTBP1
SMAD5	Ngative	LY86-AS1
SMAD5	Positive	LYPD6
SMAD5	Positive	MACROH2A1
SMAD5	Positive	MAFB
SMAD5	Positive	MARCHF3
SMAD5	Ngative	MCM5
SMAD5	Positive	MED13L
SMAD5	Ngative	MED18
SMAD5	Ngative	METTL16
SMAD5	Positive	MGAT4B
SMAD5	Positive	MINAR2
SMAD5	Positive	MIR145
SMAD5	Ngative	MIR3163
SMAD5	Positive	MIR3659HG
SMAD5	Positive	MIR3661
SMAD5	Positive	MIR3936HG
SMAD5	Ngative	MIR4319
SMAD5	Ngative	MIR4468
SMAD5	Ngative	MIR5680
SMAD5	Ngative	MIR5689HG
SMAD5	Ngative	MIR6775
SMAD5	Ngative	MIR6881
SMAD5	Positive	MIR8072
SMAD5	Ngative	MTPN
SMAD5	Ngative	MTRF1
SMAD5	Positive	MYOZ3
SMAD5	Ngative	NCALD
SMAD5	Positive	NDST1-AS1
SMAD5	Ngative	NDUFV2
SMAD5	Ngative	NEB
SMAD5	Positive	NFIA
SMAD5	Positive	NFIC
SMAD5	Ngative	NIPAL2
SMAD5	Positive	NME5
SMAD5	Ngative	NRF1
SMAD5	Positive	NSD1
SMAD5	Ngative	NSMCE2
SMAD5	Ngative	NTAQ1
SMAD5	Positive	NUAK1
SMAD5	Ngative	OCM
SMAD5	Positive	OPCML
SMAD5	Ngative	OSGIN2
SMAD5	Ngative	OVOL2
SMAD5	Positive	P4HA2
SMAD5	Ngative	PABPC1
SMAD5	Ngative	PARP4
SMAD5	Ngative	PARTICL
SMAD5	Positive	PARVA
SMAD5	Positive	PCBD2
SMAD5	Positive	PCBP2
SMAD5	Ngative	PCNT
SMAD5	Positive	PDLIM4
SMAD5	Positive	PDLIM7
SMAD5	Positive	PER2
SMAD5	Ngative	PHACTR1
SMAD5	Ngative	PIK3CD-AS2
SMAD5	Ngative	PITPNM3
SMAD5	Positive	PJA2
SMAD5	Ngative	PMAIP1
SMAD5	Ngative	PNPLA6
SMAD5	Ngative	POLR2D
SMAD5	Positive	POU3F1
SMAD5	Positive	PPFIBP2
SMAD5	Positive	PPP1R1A
SMAD5	Positive	PPP2CA
SMAD5	Positive	PRAF2
SMAD5	Ngative	PRC1-AS1
SMAD5	Positive	PRELID2
SMAD5	Positive	PRRC1
SMAD5	Ngative	PRSS16
SMAD5	Positive	PTPRU
SMAD5	Ngative	PUS10
SMAD5	Positive	PWWP2A
SMAD5	Ngative	RAB8A
SMAD5	Ngative	RAC1
SMAD5	Positive	RACK1
SMAD5	Positive	RAPGEF6
SMAD5	Positive	RASSF8-AS1
SMAD5	Ngative	RBAKDN
SMAD5	Ngative	RBM33
SMAD5	Ngative	RCC2
SMAD5	Ngative	RFC3
SMAD5	Positive	RGMB
SMAD5	Positive	RIMKLA
SMAD5	Ngative	RNF216-IT1
SMAD5	Ngative	RNF8
SMAD5	Positive	RNFT2
SMAD5	Positive	RPS14
SMAD5	Ngative	RREB1
SMAD5	Ngative	RTN4
SMAD5	Ngative	SCAF8
SMAD5	Ngative	SCNN1B
SMAD5	Positive	SEPTIN8
SMAD5	Positive	SH3RF1
SMAD5	Positive	SHC1
SMAD5	Ngative	SHC4
SMAD5	Positive	SHISA4
SMAD5	Positive	SHROOM1
SMAD5	Positive	SKP1
SMAD5	Positive	SLC12A2
SMAD5	Positive	SLC22A4
SMAD5	Positive	SLC22A5
SMAD5	Ngative	SLC23A2
SMAD5	Positive	SLC25A48
SMAD5	Ngative	SLC3A2
SMAD5	Ngative	SLC7A5
SMAD5	Positive	SMARCC2
SMAD5	Positive	SMIM3
SMAD5	Ngative	SMOX
SMAD5	Ngative	SMS
SMAD5	Positive	SNED1
SMAD5	Ngative	SNX1
SMAD5	Ngative	SNX31
SMAD5	Ngative	SNX8
SMAD5	Positive	SORBS1
SMAD5	Positive	SOWAHA
SMAD5	Positive	SPARC
SMAD5	Ngative	SPIRE1
SMAD5	Positive	SPOCK1
SMAD5	Ngative	SPR
SMAD5	Positive	SPRY4
SMAD5	Positive	SPRYD3
SMAD5	Ngative	SREBF2
SMAD5	Ngative	SRPK1
SMAD5	Positive	SSBP2
SMAD5	Ngative	STEAP1B
SMAD5	Ngative	STPG4
SMAD5	Positive	SYP
SMAD5	Positive	TAB3
SMAD5	Ngative	TARID
SMAD5	Ngative	TASOR2
SMAD5	Ngative	TBCD
SMAD5	Ngative	TBRG4
SMAD5	Positive	TCF7
SMAD5	Positive	TENM3
SMAD5	Ngative	TFAP2A-AS2
SMAD5	Ngative	TFAP2C
SMAD5	Positive	TGFBI
SMAD5	Ngative	THSD7A
SMAD5	Ngative	TIAM2
SMAD5	Ngative	TJP3
SMAD5	Ngative	TLR5
SMAD5	Ngative	TMCO4
SMAD5	Positive	TMED7-TICAM2
SMAD5	Positive	TMEM161B
SMAD5	Ngative	TMEM17
SMAD5	Ngative	TMEM216
SMAD5	Positive	TMEM240
SMAD5	Ngative	TMEM38A
SMAD5	Ngative	TMEM40
SMAD5	Ngative	TMEM41A
SMAD5	Ngative	TMEM63B
SMAD5	Positive	TNS2
SMAD5	Ngative	TOMM20
SMAD5	Positive	TP53I11
SMAD5	Ngative	TRIM27
SMAD5	Positive	TRIM7
SMAD5	Positive	TRIO
SMAD5	Ngative	TRPS1
SMAD5	Ngative	TSL
SMAD5	Ngative	TSPAN33
SMAD5	Ngative	TTC7A
SMAD5	Positive	TUBGCP2
SMAD5	Ngative	TUBGCP5
SMAD5	Positive	TXNDC15
SMAD5	Positive	UBE2D2
SMAD5	Ngative	UBE2G1
SMAD5	Positive	UBTD2
SMAD5	Ngative	UPF2
SMAD5	Ngative	USP11
SMAD5	Positive	VDAC1
SMAD5	Positive	VEGFC
SMAD5	Ngative	VPS13B
SMAD5	Ngative	VPS37B
SMAD5	Ngative	VPS54
SMAD5	Ngative	WDPCP
SMAD5	Positive	WEE1
SMAD5	Ngative	YWHAZ
SMAD5	Ngative	ZC3HAV1L
SMAD5	Positive	ZCCHC10
SMAD5	Positive	ZCCHC24
SMAD5	Ngative	ZDHHC19
SMAD5	Positive	ZFP36L1
SMAD5	Positive	ZFYVE16
SMAD5	Positive	ZFYVE21
SMAD5	Positive	ZMAT2
SMAD5	Ngative	ZNF157
SMAD5	Positive	ZNF219
SMAD5	Ngative	ZNF518A
SMAD5	Ngative	ZNF607
SMAD5	Ngative	ZNF675
UBTF	Positive	AOC2
UBTF	Ngative	ARHGAP32
UBTF	Positive	ASB16-AS1
UBTF	Positive	ATRNL1
UBTF	Positive	ATXN7L3
UBTF	Positive	BCL2
UBTF	Positive	BDP1
UBTF	Ngative	BEAN1-AS1
UBTF	Positive	CASC18
UBTF	Positive	CAST
UBTF	Positive	CCDC200
UBTF	Ngative	CCSER2
UBTF	Positive	CD300LG
UBTF	Ngative	CDH1
UBTF	Positive	CLSTN2
UBTF	Ngative	CMIP
UBTF	Positive	CNTD1
UBTF	Positive	COA3
UBTF	Positive	CPS1
UBTF	Positive	CXCL14
UBTF	Positive	DHX8
UBTF	Positive	ERCC4
UBTF	Positive	ERICH6-AS1
UBTF	Positive	FAM86EP
UBTF	Positive	FBLN7
UBTF	Positive	GFRA1
UBTF	Positive	HOXD-AS2
UBTF	Positive	IFI35
UBTF	Ngative	KRBA1
UBTF	Positive	LINC01353
UBTF	Positive	LINC02261
UBTF	Positive	LINC02567
UBTF	Ngative	LRP5L
UBTF	Positive	MEOX1
UBTF	Positive	MIR3141
UBTF	Positive	MIR5191
UBTF	Positive	MPP2
UBTF	Positive	NAGLU
UBTF	Positive	NAGS
UBTF	Positive	NELL2
UBTF	Positive	NPAS3
UBTF	Ngative	NPC1
UBTF	Ngative	NUDT19
UBTF	Ngative	OPHN1
UBTF	Positive	PCSK1
UBTF	Ngative	PIK3CD
UBTF	Positive	PLEKHH3
UBTF	Positive	RAMP2
UBTF	Ngative	RAPGEF5
UBTF	Ngative	RASSF6
UBTF	Positive	RDH14
UBTF	Positive	RPL27
UBTF	Ngative	RUNX1
UBTF	Positive	SIAH2
UBTF	Positive	SKP1
UBTF	Positive	SLC25A48
UBTF	Positive	SLC25A48-AS1
UBTF	Ngative	SLC38A8
UBTF	Ngative	ST14
UBTF	Positive	TBC1D9
UBTF	Positive	TMEM101
UBTF	Positive	TPRG1
UBTF	Positive	TPRG1-AS2
UBTF	Positive	VPS25
UBTF	Ngative	VPS36
XRCC4
ZMYND8	Positive	ACSL3
ZMYND8	Positive	ACSS1
ZMYND8	Positive	ACSS3
ZMYND8	Positive	ADARB2-AS1
ZMYND8	Positive	ADD1
ZMYND8	Ngative	AGPAT4
ZMYND8	Positive	AKTIP
ZMYND8	Positive	APLN
ZMYND8	Positive	APOF
ZMYND8	Ngative	APP
ZMYND8	Positive	ASTN2
ZMYND8	Positive	ASXL1
ZMYND8	Positive	BAZ2A
ZMYND8	Ngative	BCL11A
ZMYND8	Ngative	C21orf91-OT1
ZMYND8	Ngative	C3
ZMYND8	Ngative	CAPG
ZMYND8	Positive	CAPZB
ZMYND8	Positive	CASZ1
ZMYND8	Positive	CAV3
ZMYND8	Positive	CCDC183
ZMYND8	Positive	CCDC74A
ZMYND8	Ngative	CD44
ZMYND8	Positive	CDK17
ZMYND8	Ngative	CDKN2AIP
ZMYND8	Positive	CDYL2
ZMYND8	Positive	CEACAM8
ZMYND8	Ngative	CENPF
ZMYND8	Positive	CERS6
ZMYND8	Ngative	CGN
ZMYND8	Positive	CHD6
ZMYND8	Ngative	CHI3L1
ZMYND8	Ngative	CITED2
ZMYND8	Positive	COPRS
ZMYND8	Positive	COX4I2
ZMYND8	Positive	CREBBP
ZMYND8	Positive	CRTC1
ZMYND8	Positive	CRYBA2
ZMYND8	Positive	CSAD
ZMYND8	Positive	CTDSP1
ZMYND8	Positive	DANT1
ZMYND8	Positive	DANT2
ZMYND8	Positive	DAZAP1
ZMYND8	Positive	DENND1A
ZMYND8	Ngative	DHDH
ZMYND8	Positive	DHX35
ZMYND8	Positive	DIPK1A
ZMYND8	Positive	DIRC3-AS1
ZMYND8	Positive	DLL4
ZMYND8	Positive	DRAIC
ZMYND8	Ngative	DSC1
ZMYND8	Positive	ECE1
ZMYND8	Ngative	EDN3
ZMYND8	Ngative	EEF1A1
ZMYND8	Positive	EHMT1
ZMYND8	Ngative	ELF5
ZMYND8	Ngative	EPB41L1
ZMYND8	Positive	EPB41L4B
ZMYND8	Ngative	EPHB3
ZMYND8	Ngative	ETV3L
ZMYND8	Ngative	F2RL1
ZMYND8	Positive	FBXL19
ZMYND8	Positive	FBXW8
ZMYND8	Ngative	FOXC1
ZMYND8	Positive	FSCB
ZMYND8	Ngative	FSTL1
ZMYND8	Positive	FSTL4
ZMYND8	Positive	FUT8
ZMYND8	Positive	GAPVD1
ZMYND8	Ngative	GJB3
ZMYND8	Positive	GLIPR1
ZMYND8	Positive	GOLGA3
ZMYND8	Positive	GPR75-ASB3
ZMYND8	Positive	GSE1
ZMYND8	Positive	GUCD1
ZMYND8	Positive	HILPDA
ZMYND8	Positive	HM13
ZMYND8	Ngative	INHBA
ZMYND8	Positive	IQSEC1
ZMYND8	Ngative	IYD
ZMYND8	Positive	JARID2
ZMYND8	Ngative	KANK1
ZMYND8	Positive	KCNJ3
ZMYND8	Ngative	KCNK1
ZMYND8	Positive	KLHL13
ZMYND8	Ngative	KSR1
ZMYND8	Ngative	LAMC2
ZMYND8	Positive	LIMS1-AS1
ZMYND8	Positive	LINC00348
ZMYND8	Ngative	LINC00484
ZMYND8	Positive	LINC00606
ZMYND8	Ngative	LINC00887
ZMYND8	Positive	LINC00963
ZMYND8	Ngative	LINC00977
ZMYND8	Ngative	LINC01036
ZMYND8	Positive	LINC01121
ZMYND8	Positive	LINC01141
ZMYND8	Ngative	LINC01354
ZMYND8	Positive	LINC01370
ZMYND8	Ngative	LINC01591
ZMYND8	Ngative	LINC01605
ZMYND8	Positive	LINC01644
ZMYND8	Ngative	LINC01693
ZMYND8	Positive	LINC01734
ZMYND8	Positive	LINC01754
ZMYND8	Positive	LINC01876
ZMYND8	Positive	LINC01931
ZMYND8	Positive	LINC02324
ZMYND8	Positive	LINC02332
ZMYND8	Positive	LINC02389
ZMYND8	Positive	LINC02399
ZMYND8	Positive	LINC02458
ZMYND8	Positive	LINC02481
ZMYND8	Positive	LINC02541
ZMYND8	Ngative	LINC02669
ZMYND8	Positive	LINC02913
ZMYND8	Ngative	LITAF
ZMYND8	Positive	LOC100131496
ZMYND8	Ngative	LOC100505841
ZMYND8	Positive	LOC101927377
ZMYND8	Ngative	LOC101927851
ZMYND8	Positive	LOC101927960
ZMYND8	Ngative	LOC101928858
ZMYND8	Positive	LOC101929551
ZMYND8	Positive	LRRFIP1
ZMYND8	Ngative	MAML2
ZMYND8	Positive	MAP3K12
ZMYND8	Ngative	MB
ZMYND8	Ngative	MCC
ZMYND8	Positive	MED13L
ZMYND8	Positive	MIR29B2CHG
ZMYND8	Positive	MIR3616
ZMYND8	Positive	MIR375
ZMYND8	Positive	MIR4689
ZMYND8	Ngative	MIR554
ZMYND8	Positive	MIR5700
ZMYND8	Positive	MLPH
ZMYND8	Ngative	MOB3B
ZMYND8	Positive	MPHOSPH6
ZMYND8	Positive	MTA1
ZMYND8	Positive	MVK
ZMYND8	Positive	NCOR2
ZMYND8	Positive	NECAB3
ZMYND8	Ngative	NENF
ZMYND8	Ngative	NFIA
ZMYND8	Ngative	NFIB
ZMYND8	Positive	NFYB
ZMYND8	Positive	NIBAN2
ZMYND8	Positive	NOVA1
ZMYND8	Positive	NPTX1
ZMYND8	Positive	NT5C1B
ZMYND8	Positive	PABPC1L
ZMYND8	Positive	PCAT14
ZMYND8	Positive	PCK2
ZMYND8	Ngative	PDE4B
ZMYND8	Positive	PER2
ZMYND8	Positive	PERCC1
ZMYND8	Positive	PIP4K2A
ZMYND8	Ngative	PKP1
ZMYND8	Ngative	PMAIP1
ZMYND8	Ngative	PP2672
ZMYND8	Positive	PPM1H
ZMYND8	Ngative	PPP1R2P2
ZMYND8	Positive	PPP3CA
ZMYND8	Positive	PRELID2
ZMYND8	Ngative	PRICKLE2
ZMYND8	Positive	PTPN12
ZMYND8	Ngative	PTPN14
ZMYND8	Ngative	PUM3
ZMYND8	Positive	RAB24
ZMYND8	Ngative	RAB7B
ZMYND8	Positive	RALGDS
ZMYND8	Positive	RANBP3
ZMYND8	Positive	RDH14
ZMYND8	Positive	RELL1
ZMYND8	Positive	RETREG1-AS1
ZMYND8	Positive	RNF103
ZMYND8	Ngative	RTF2
ZMYND8	Ngative	RUNX1
ZMYND8	Ngative	S100A11
ZMYND8	Positive	SCARB2
ZMYND8	Positive	SEPTIN10
ZMYND8	Ngative	SFRP1
ZMYND8	Positive	SH3BP4
ZMYND8	Positive	SLC16A7
ZMYND8	Positive	SLC22A4
ZMYND8	Ngative	SLC24A2
ZMYND8	Ngative	SLC28A3
ZMYND8	Positive	SLC2A10
ZMYND8	Ngative	SLC30A10
ZMYND8	Positive	SMARCA1
ZMYND8	Ngative	SMYD3
ZMYND8	Positive	SPRED2
ZMYND8	Positive	STIM2
ZMYND8	Positive	STK25
ZMYND8	Ngative	STOX2
ZMYND8	Positive	SULT1A1
ZMYND8	Ngative	SUMO1P1
ZMYND8	Positive	TADA2B
ZMYND8	Ngative	TAF1L
ZMYND8	Positive	TBC1D8
ZMYND8	Positive	TCEA3
ZMYND8	Positive	TDRG1
ZMYND8	Ngative	TENT5A
ZMYND8	Ngative	TFAP2C
ZMYND8	Ngative	TGFB2
ZMYND8	Ngative	THBS4
ZMYND8	Ngative	TLR5
ZMYND8	Positive	TMEM120B
ZMYND8	Positive	TMEM129
ZMYND8	Positive	TMEM185B
ZMYND8	Positive	TMEM211
ZMYND8	Positive	TOB1
ZMYND8	Ngative	TOMM20
ZMYND8	Ngative	TP63
ZMYND8	Ngative	TRIM17
ZMYND8	Positive	TRIM3
ZMYND8	Positive	TRIM62
ZMYND8	Positive	UQCC2
ZMYND8	Positive	URM1
ZMYND8	Positive	USP32
ZMYND8	Positive	VGLL4
ZMYND8	Ngative	VLDLR-AS1
ZMYND8	Positive	WWOX
ZMYND8	Positive	YWHAQ
ZMYND8	Positive	ZBTB39
ZMYND8	Ngative	ZC3H11B
ZMYND8	Ngative	ZNF217
ZMYND8	Ngative	ZNF532
ZMYND8	Ngative	ZNF648
